# Supplementary material for: Genetics of ischemic stroke functional outcome
Source: J Neurol. 2024 Mar 19;271(5):2345–69. doi: 10.1007/s00415-024-12263-x (PMC11055934; doi:10.1007/s00415-024-12263-x)
Supplement: Supplementary file 2 — Supplementary file2 (XLSX 11307 KB) [file 415_2024_12263_MOESM2_ESM.xlsx]

## Sheet: Concatenated Table
Gene	Polymorphism	Timeframe	Outcome Metric	Favorable Cutoff	Risk	Publication	Year	Magnitude of Effect	Significance	Sample size	Locus	Statistical model	Title	Population	Note
ACE	Deletion (D)	Discharge	BI	-	↑	Malueka et al.	2018	β = -0.232	p = 0.024	61	17q23.3	Linear regression	The D allele of the angiotensin-converting enzyme (ACE) insertion/deletion (I/D) polymorphism is associated with worse functional outcome of ischaemic stroke	Indonesian
ANGPT1	rs2507799 TC/TT	1 month	mRS	<3	↑	Chen et al.	2021	OR = 2.22	95%CI = 1.35-3.67, p = 0.002	567	8q23.1	Logistic regression, dominant model	Bioinformatics Analysis of a Functional ANGPT1 Variant That Interferes with miR-607 and Its Association with Susceptibility and Outcome of Ischemic Stroke in a Han Population	Han Chinese
APOE	ε4	3 month	mRS	<2	↑	Cramer et al.	2012	Unfavorable outcome in 19.6% vs 37.8% of patients	p = 0.018	197	19q13.32	Logistic regression, stepwise forward nominal	Correlation between genetic polymorphisms and stroke recovery: analysis of the GAIN Americas and GAIN International Studies	Mixed
APOE	ε4	1 month	𝚫NIHSS	-	↑	Cramer et al.	2012	Median 𝚫NIHSS of 5 vs 4 points	p = 0.047	197	19q13.32	Logistic regression, stepwise forward nominal	Correlation between genetic polymorphisms and stroke recovery: analysis of the GAIN Americas and GAIN International Studies	Mixed
BDNF	val66met	Discharge	Cognition FIM (PR)	-	↑	Han et al.	2020	OR = 5.95	95%CI = 1.81-19.52, p = 0.003	34	11p14.1	Logistic regression, additive model	BDNF Met allele Is Associated With Lower Cognitive Function in Poststroke Rehabilitation	Boston region
BDNF	val66met	6 weeks	BI (PR)	>74	↑	Santoro et al.	2020	OR = 5.59	95%CI = 1.02-30.64, p = 0.047	49	11p14.1	Logistic regression	BDNF rs6265 Polymorphism and Its Methylation in Patients with Stroke Undergoing Rehabilitation	Italian
BDNF	val66met	1 year	mRS	<2	↑	Kim et al.	2012	OR = 1.53	95%CI = 0.69-3.37, p = 0.048	222	11p14.1	Logistic regression	Associations of BDNF genotype and promoter methylation with acute and long-term stroke outcomes in an East Asian cohort	South Korean
BDNF	val66met	14 day	mRS	<2	↑	Kim et al.	2012	OR = 1.87	95%CI = 0.92-3.78, p = 0.027	286	11p14.1	Logistic regression	Associations of BDNF genotype and promoter methylation with acute and long-term stroke outcomes in an East Asian cohort	South Korean
BDNF	val66met	3 month	mRS	<2	↑	Zhao et al.	2013	OR = 2.134	95%CI = 1.1278-3.866, p = 0.012	308	11p14.1	Logistic regression, dominant model	Brain-derived neurotrophic factor G196A polymorphism predicts 90-day outcome of ischemic stroke in Chinese: A novel finding	Chinese
BDNF	rs11030119 A	7 year	mRS	<2	↓	Stanne et al.	2014	OR = 0.66	95%CI = 0.46-0.92, p = 0.006	410	11p14.1	Logistic regression, additive model	Genetic Variation at the BDNF Locus: Evidence for Association with Long-Term Outcome after Ischemic Stroke	Swedish
BDNF	rs7124442 TC	3 month	𝚫NIHSS	<0	↓	Liu et al.	2019	OR = 0.39	95%CI = 0.24-0.68, p = 0.003	500	11p14.1	Logistic regression, dominant model	Functional BDNF rs7124442 Variant Regulated by miR-922 is Associated with Better Short-Term Recovery of Ischemic Stroke	Han Chinese
BDNF	val66met	Discharge	mRS	<3	↑	Braun et al.	2020	OR = 1.73	95%CI = 1.13-2.64, p = 0.01	829	11p14.1	Logistic regression, additive model	Effects of the BDNF Val66Met polymorphism on functional status and disability in young stroke patients	Baltimore-Washingotn region; White and African-American
circ-STAT3	rs2293152 GG	3 month	mRS	<3	↑	Liu et al.	2021	OR = 1.452	95%CI = 1.165-4.362, p = 0.016	878	17q21.2	Logistic regression, recessive model	Inflammation-Related circRNA Polymorphism and Ischemic Stroke Prognosis	Chinese
COMT	val158met	4 weeks, 6 months	BI (PR)	-	↑	Liepert et al.	2013	F = 6.64	P = 0.002	78	22q11.21	ANOVA	Catechol-O-Methyltransferase Polymorphism Influences Outcome After Ischemic Stroke: A Prospective Double-Blind Study	German
Copy number variation	CNV	3 month	mRS	<3	↑	Pfeiffer et al.	2019	OR = 0.94	95%CI = 0.91-0.98, p = 0.0036	2498	-	Logistic regression	Genetic imbalance is associated with functional outcome after ischemic stroke	European
COX2	rs20417 CC	10 day	𝚫NIHSS	<2	↑	Yi et al.	2017	HR = 1.96	95%CI = 1.33-4.82, p < 0.01	297	1q31.2	Cox proportional hazards	Variants in COX-2, PTGIS, and TBXAS1 Are Associated with Carotid Artery or Intracranial Arterial Stenosis and Neurologic Deterioration in Ischemic Stroke Patients	Chinese
COX2	rs20417 C	3 month	GCS	-	↓	Maguire et al.	2011	OR = 1.95	p = 0.012	520	1q31.2	Logistic regression, additive model	Impact of COX-2 rs5275 and rs20417 and GPIIIa rs5918 polymorphisms on 90-day ischemic stroke functional outcome: a novel finding	Australian
COX2	rs5275 TC/CC	3 month	mRS	-	↓	Maguire et al.	2011	OR = 1.61	p = 0.026	520	1q31.2	Logistic regression, dominant model	Impact of COX-2 rs5275 and rs20417 and GPIIIa rs5918 polymorphisms on 90-day ischemic stroke functional outcome: a novel finding	Australian
CRP	rs11265260 GG	3 month	mRS	<3	↑	Ye et al.	2018	OR = 4.70	95%CI = 1.63-13.56	690	1q23.2	Logistic regression, recessive model	GWAS-Supported CRP Gene Polymorphisms and Functional Outcome of Large Artery Atherosclerotic Stroke in Han Chinese	Han Chinese
CRP	rs3093059 TT	3 month	mRS	<3	↑	Ye et al.	2018	OR = 3.67	95%CI = 1.22-11.03	690	1q23.2	Logistic regression, recessive model	GWAS-Supported CRP Gene Polymorphisms and Functional Outcome of Large Artery Atherosclerotic Stroke in Han Chinese	Han Chinese
CRP	rs1130864 T	3 month	mRS	<3	↑	Guo et al.	2014	OR = 1.507	95%CI = 1.088-2.086	1680	1q23.2	Logistic regression, additive model	CRP gene polymorphism predicts post-stroke functional outcome in Han Chinese.	Han Chinese
CYP2C8	rs17110453 CC	10 day	𝚫NIHSS	<2	↑	Yi et al.	2017	OR = 1.60	95%CI = 1.02-3.72	396	10q23.33	Logistic regression, recessive model	CYP Genetic Variants, CYP Metabolite Levels, and Neurologic Deterioration in Acute Ischemic Stroke in Chinese Population	Han Chinese
CYP4A11	rs9333025 GG	10 day	𝚫NIHSS	<2	↑	Yi et al.	2017	OR = 3.01	95%CI = 1.29-7.13	396	1p33	Logistic regression, recessive model	CYP Genetic Variants, CYP Metabolite Levels, and Neurologic Deterioration in Acute Ischemic Stroke in Chinese Population	Han Chinese
DIO3	rs945006 TT	1 year	mRS	<3	↓	Taroza et al.	2019	OR = 0.25	95%CI = 0.08-0.74, p = 0.013	248	14q32.31	Logistic regression, recessive model	Deiodinases, organic anion transporter polypeptide polymorphisms and ischemic stroke outcomes	Lithuanian
EPHX2	rs751141 GG	10 day	𝚫NIHSS	<2	↑	Yi et al.	2017	OR = 2.75	95%CI = 1.17-6.24	396	8p21.1	Logistic regression, recessive model	CYP Genetic Variants, CYP Metabolite Levels, and Neurologic Deterioration in Acute Ischemic Stroke in Chinese Population	Han Chinese
GPIIIa	rs5918 A1A2/A2A2	3 month	BI	>89	↑	Maguire	2011	OR = 0.56	p = 0.014	520	17q21.32	Logistic regression, dominant model	Impact of COX-2 rs5275 and rs20417 and GPIIIa rs5918 polymorphisms on 90-day ischemic stroke functional outcome: a novel finding	Australian
HDAC9	rs2074633 CC	3 month	mRS	<3	↑	Wang et al.	2019	OR = 1.76	95%CI = 1.10-2.80, p = 0.019	1011	7p21.1	Logistic regression, recessive model	HDAC9 Polymorphisms Predict Susceptibility, Severity, and Short-Term Outcome of Large Artery Atherosclerotic Stroke in Chinese Population	Han Chinese
HDAC9	rs28688791 CC	3 month	mRS	<3	↑	Wang et al.	2019	OR = 1.70	95%CI = 1.08-2.67, p = 0.023	1011	7p21.1	Logistic regression, recessive model	HDAC9 Polymorphisms Predict Susceptibility, Severity, and Short-Term Outcome of Large Artery Atherosclerotic Stroke in Chinese Population	Han Chinese
IGF1	rs7136446 C	2 year	mRS	<3	↓	Aberg et al.	2013	OR = 1.46	95%CI = 1.09-1.96	600	12q23.2	Logistic regression, additive model	Genetic variation at the IGF1 locus shows association with post-stroke outcome and to circulating IGF1	Swedish
IL10	rs1800896 GG	1 month, 3 month	BI	>15 (old BI)	↑	Marousi et al.	2011	OR (30 day) = 5.03, OR (90 day) = 5.84	95%CI (30 day) = 1.15-21.94, 95%CI (90 day) = 1.07-31.85	133	1q32.1	Logistic regression, recessive model	Functional polymorphisms of interleukin 4 and interleukin 10 may predict evolution and functional outcome of an ischaemic stroke	Greek
IL1RN	VNTR minor allele (*2)	1 year	BI	-	↓	Gromadzka et al.	2007	-	p = 0.036	327	2q14.1	Chi-squred	IL1RN intron 2 polymorphism caused by variable number tandem repeats is associated with 1‐year outcome in patients with ischaemic stroke	Polish
IL6	rs1800795 GG	3 month (mRS, BI), and 6 month (mRS, BI)		<2 (mRS), >85 (BI)	↓	Chakraborty et al.	2012	OR (mRS, 3 month) = 0.1, OR (BI, 3 month) = 0.2, OR (mRS, 6 month) = 0.2, OR (BI, 6 month = 0.13)	95%CI (mRS, 90 day) = 0.05-0.3, 95%CI (BI, 90 day) = 0.06-0.5, 95%CI (mRS, 6 month) = 0.09-0.5, 95%CI (BI, 6 month) = 0.04-0.3	79	7p15.3	Chi-squared with Yates correction	Interleukin-6 Gene -174 G/C Promoter Polymorphism Predicts Severity and Outcome in Acute Ischemic Stroke Patients from North India	North Indian
IL6	rs1800795 GG	7 day, 3 month	RS	-	↑	Greisenegger et al.	2003	-	p = 0.020 (7 day), p = 0.043 (90 day)	214	7p15.3	Chi-squared, linear correlation	The (_x0001_174) G/C polymorphism in the interleukin-6 gene is associated with the severity of acute cerebrovascular events	Austrian
IL6R	rs8192284 C	3 month	mRS	<3	↓	Huang et al.	2020	F = 6.91	p = 0.009	743	1q21.3	ANOVA	Association between a functional interleukin 6 receptor genetic variant and the risk and functional outcome of large artery atherosclerotic stroke	Han Chinese
LOC105372028	rs1842681 A	3 month	mRS	<3	↑	Soderholm et al.	2019	OR = 1.40	p = 5.3e-9	6165	18q11.2	Logistic regression, additive model	Genome-wide association meta-analysis of functional outcome after ischemic stroke	European
MDM2	rs2279744 TT	3 month	mRS	<3	↑	Rodríguez et al.	2018	OR = 1.92	95%CI = 1.04-4.09, p = 0.008	408	12q15	Logistic regression, recessive model	A single nucleotide polymorphism in the MDM2 promoter attenuates the p53 tumor suppressor pathway and accelerates tumor formation in humans	Spanish
mLOY	1-SD increase PRS	3 month	mRS	<3	↑	Johansson et al.	2021	OR = 1.11	95%CI = 1.03-1.19	6165	-	Logistic regression	Genetic Predisposition to Mosaic Chromosomal Loss Is Associated With Functional Outcome After Ischemic Stroke	European (GISCOME)
MMP2	rs183112 G	3 month	mRS	<2	↓	Manso et al.	2010	OR = 0.54	95%CI = 0.32-0.90, p = 0.0162	327	16q12.2	Logistic regression, additive model	Variants of the Matrix Metalloproteinase-2 but not the Matrix Metalloproteinase-9 genes significantly influence functional outcome after stroke	Portuguese
MMP2	rs243849 C	3 month	mRS	<2	↓	Manso et al.	2010	OR = 0.59	95%CI = 0.36-0.96, p = 0.0314	328	16q12.2	Logistic regression, additive model	Variants of the Matrix Metalloproteinase-2 but not the Matrix Metalloproteinase-9 genes significantly influence functional outcome after stroke	Portuguese
MMP2	rs243865 C	3 month	mRS	<2	↑	Manso et al.	2010	OR = 1.76	95%CI = 1.12-2.78, p = 0.0143	329	16q12.2	Logistic regression, additive model	Variants of the Matrix Metalloproteinase-2 but not the Matrix Metalloproteinase-9 genes significantly influence functional outcome after stroke	Portuguese
MMP2	rs17301608 C	3 month	mRS	<2	↑	Manso et al.	2010	OR = 1.47	95%CI = 1.01-2.12, p = 0.0412	329	16q12.2	Logistic regression, additive model	Variants of the Matrix Metalloproteinase-2 but not the Matrix Metalloproteinase-9 genes significantly influence functional outcome after stroke	Portuguese
MMP2	rs2241145 G	3 month	mRS	<2	↑	Manso et al.	2010	OR = 1.67	95%CI = 1.17-2.40, p = 0.0044	329	16q12.2	Logistic regression, additive model	Variants of the Matrix Metalloproteinase-2 but not the Matrix Metalloproteinase-9 genes significantly influence functional outcome after stroke	Portuguese
MMP2	rs1992116 G	3 month	mRS	<2	↑	Manso et al.	2010	OR = 1.68	95%CI = 1.17-2.42, p = 0.0042	329	16q12.2	Logistic regression, additive model	Variants of the Matrix Metalloproteinase-2 but not the Matrix Metalloproteinase-9 genes significantly influence functional outcome after stroke	Portuguese
MMP2	rs857403 A	3 month	mRS	<2	↓	Manso et al.	2010	OR = 0.62	95%CI = 0.40-0.97, p = 0.0349	330	16q12.2	Logistic regression, additive model	Variants of the Matrix Metalloproteinase-2 but not the Matrix Metalloproteinase-9 genes significantly influence functional outcome after stroke	Portuguese
MMP2	rs243866 G	3 month	mRS	<2	↑	Manso et al.	2010	OR = 1.78	95%CI = 1.13-2.80, p = 0.0128	331	16q12.2	Logistic regression, additive model	Variants of the Matrix Metalloproteinase-2 but not the Matrix Metalloproteinase-9 genes significantly influence functional outcome after stroke	Portuguese
MMP2	rs1477017 A	3 month	mRS	<2	↑	Manso et al.	2010	OR = 1.51	95%CI = 1.04-2.20, p = 0.0306	331	16q12.2	Logistic regression, additive model	Variants of the Matrix Metalloproteinase-2 but not the Matrix Metalloproteinase-9 genes significantly influence functional outcome after stroke	Portuguese
MPO	rs2333227 AG/AA	Median: 11 days	RS	-	↑	Hoy et al.	2004	OR = 1.59	95%CI = 1.07-2.36, p = 0.02	465	17q22	Logistic regression, dominant model	Myeloperoxidase polymorphisms in brain infarction. Association with infarct size and functional outcome	French
MPO	rs2107545 CC	6 month	mRS, BI	<2	↑	Liu et al.	2017	OR(mRS, BI) = 0.100, 0.104	95%CI = 0.019-0.513, 0.020-0.537	349	17q22	Logistic regression, allelic model	Genetic Variations of Oxidative Stress Related Genes ALOX5, ALOX5AP and MPO Modulate Ischemic Stroke Susceptibility Through Main Effects and Epistatic Interactions in a Chinese Population	Chinese
mtDNA haplotype	N9	14 day	𝚫NIHSS	-	↓	Cai et al.	2015	OR = 0.39	95%CI = 0.20-0.75, p = 0.005	303	-	Linear regression, ordinal model	Mitochondrial DNA haplogroups and short-term neurological outcomes of ischemic stroke	Han Chinese
mtDNA-CN	1-SD lower mtDNA-CN	1 month	mRS	<3	↑	Chong et al.	2022	OR = 1.21	95%CI = 1.08-1.34, p = 6.9e-4	3498	-	Logistic regression	Mitochondrial DNA Copy Number as a Marker and Mediator of Stroke Prognosis: Observational and Mendelian Randomization Analyses	Mixed (INTERSTROKE)
mtDNA-CN	1-SD lower mtDNA-CN	3 month	mRS	<3	↑	Chong et al.	2022	OR = 2.68	95%CI = 1.05-6.86, p = 0.04	6021	-	Mendelian randomization	Mitochondrial DNA Copy Number as a Marker and Mediator of Stroke Prognosis: Observational and Mendelian Randomization Analyses	White, European (GISCOME)
MTHFR	rs868014	3 month	𝚫NIHSS	-	↑	He et al.	2017	-	TC vs TT p = 0.01, CC vs TT p = 0.004	500	1p36.22	t-test	Methylene Tetrahydrofolate Reductase (MTHFR) rs868014 Polymorphism Regulated by miR-1203 Associates with Risk and Short Term Outcome of Ischemic Stroke	Han Chinese
NOS3	rs1799983 GT/TT	1 month	mRS	<2	↑	Ellul et al.	2011	OR = 8.49	95%CI = 1.57-46.0	70	7q36.1	Logistic regression, dominant model	Association of endothelial nitric oxide synthase polymorphism G894T with functional outcome in acute stroke patients	Greek
NOX4	rs11018628 TC/CC	Discharge	𝚫NIHSS	<0	↓	He et al.	2018	OR = 0.57	95%CI = 0.35-0.95, p = 0.029	308	11q14.3	Logistic regression, dominant model	NOX4 rs11018628 polymorphism associates with a decreased risk and better short-term recovery of ischemic stroke	Han Chinese
OATP1C1	rs10770704 CC	1 year	mRS	<3	↑	Taroza et al.	2019	OR = 2.00	95%CI = 1.04-3.86, p = 0.038	248	12p12.2	Logistic regression, recessive model	Deiodinases, organic anion transporter polypeptide polymorphisms and ischemic stroke outcomes	Lithuanian
OPN	rs11730582 CC	12 month	mRS	<2	↑	Jing et al.	2013	OR = 2.18	95%CI = 1.02-4.65, p = 0.043	259	4q22.1	Logistic regression, recessive model	OPN gene polymorphism and the serum OPN levels confer the susceptibility and prognosis of ischemic stroke in Chinese patients	Chinese
OPN	rs11730582 CC	12 month	BI	>85	↑	Jing et al.	2013	OR = 2.12	95%CI = 0.99-4.51, p = 0.05	259	4q22.1	Logistic regression, recessive model	OPN gene polymorphism and the serum OPN levels confer the susceptibility and prognosis of ischemic stroke in Chinese patients	Chinese
PATJ	rs76221407 G	3 month	mRS	-	↑	Mola-Caminal et al.	2019	β = 0.4	p = 1.72e-9	1791	1p31.3	Linear regression, additive model	PATJ Low Frequency Variants Are Associated With Worse Ischemic Stroke Functional Outcome	European
PDE4D	rs2910829 TT	3 month	mRS	<2	↑	Song et al.	2017	OR = 1.47	95%CI = 1.04-2.11	1388	5q11.2-q12.1	Logistic regression, recessive model	Phosphodiesterase 4D polymorphisms associate with the short-term outcome in ischemic stroke	Chinese
PTCH1	rs2236406 TC/CC	3 month	mRS	<3	↑	Zhu et al.	2021	OR = 1.85	95%CI = 1.04-3.26	878	9q22.32	Logistic regression, dominant model	GWAS-linked hot loci predict short-term functional outcome and recurrence of ischemic stroke in Chinese population	Chinese
PTGIS	rs5629 CC	10 day	𝚫NIHSS	<2	↑	Yi et al.	2017	HR = 1.93	95%CI = 1.21-4.46, p = 0.01	297	20q13.13	Cox proportional hazards	Variants in COX-2, PTGIS, and TBXAS1 Are Associated with Carotid Artery or Intracranial Arterial Stenosis and Neurologic Deterioration in Ischemic Stroke Patients	Chinese
RETN	rs1862513 GG	1 year	mRS	<2	↓	Bouziana et al.	2019	2.1% of unfavorable outcome patients were GG carriers vs 17.1% of favorable outcome patients	p < 0.05	83	19p13.2	Chi-squred, recessive model	Effects of major adipokines and the -420 C > G resistin gene polymorphism on the long-term outcome of patients with acute ischemic stroke	Greek
SERPINF2 (⍺2AP)	rs1057335 A	6-12 months	mRS	<2	↓	Wzorek et al.	2018	OR = 6.18	95%CI = 2.01-18.98, p = 0.001	165	17p13.3	Logistic regression, additive model	Alpha-2-antiplasmin Arg407Lys polymorphism and cryptogenic ischemic cerebrovascular events: Association with neurological deficit	Polish (Caucasian, specifically)
TBXAS1	rs41708 TT	10 day	𝚫NIHSS	<2	↑	Yi et al.	2017	OR = 2.12	95%CI = 1.42-5.23, p < 0.01	297	7q34	Cox proportional hazards	Variants in COX-2, PTGIS, and TBXAS1 Are Associated with Carotid Artery or Intracranial Arterial Stenosis and Neurologic Deterioration in Ischemic Stroke Patients	Chinese
TLR4	299/399 (haplotype)	3 month	mRS	<3	↑	Weinstein et al.	2014	OR = 14.16	95%CI = 1.75-114.81, p = 0.01	113	9q33.1	Logistic regression	Functional polymorphisms in toll-like receptor 4 are associated with worse outcome in acute ischemic stroke patients	Washington region
TNFRSF11B	rs2073617 G	3 month	mRS	<3	↑	Wang et al.	2020	OR = 1.35	95%CI = 1.06-1.73	1010	8q24.12	Logistic regression, additive model	TNFRSF11B polymorphisms predict poor outcome after large artery atherosclerosis stroke	Chinese
TNFRSF11B	rs3134069 C	3 month	mRS	<3	↑	Wang et al.	2020	OR = 1.53	95%CI = 1.10-2.12	1010	8q24.12	Logistic regression, additive model	TNFRSF11B polymorphisms predict poor outcome after large artery atherosclerosis stroke	Chinese
TP53	rs1042522 GG	3 month	mRS	<3	↑	Gomez-Sanchez et al.	2011	OR = 3.89	95%CI = 1.63--9.28, p < 0.0001	408	17p13.1	Logistic regression, recessive model	The human Tp53 Arg72Pro polymorphism explains different functional prognosis in stroke	Spanish
TUG1	rs2240183 CC	3 month	mRS	<2	↓	Liu et al.	2021	OR = 0.499	95%CI = 0.285-0.871, p = 0.014	878	22q12.2	Logistic regression, recessive model	Association Between Genetic Variants in the lncRNA-p53 Regulatory Network and Ischemic Stroke Prognosis	Chinese
UCP2	rs659366 AA	3 month	mRS	<3	↓	Cicuéndez et al.	2017	OR = 0.05	95%CI = 0.01-0.48, p = 0.01	80	11q13.4	Logistic regression, recessive model	The UCP2‑866G/A Polymorphism Could be Considered as a Genetic Marker of Diferent Functional Prognosis in Ischemic Stroke After Recanalization	Spanish
VEGFA	rs3025040 TC/TT	3 month	mRS	<2	↑	Zhao et al.	2017	OR = 1.99	95%CI = 1.18-3.37	308	6p21.1	Logistic regression, dominant model	A functional variant in the 3ˈ-UTR of VEGF predicts the 90-day outcome of ischemic stroke in Chinese patients	Han Chinese
VEGFR2	rs1870377 AA	3 month	mRS	<3	↓	Li et al.	2021	OR = 0.54	95%CI = 0.36-0.79, p = 0.012	1016	4q12	Logistic regression, recessive model	Missense Variants in Hypoxia-Induced VEGFA/VEGFR2 Signaling Predict the Outcome of Large Artery Atherosclerotic Stroke	Han Chinese
WRAP53	rs2287499 CC	3 month	mRS	<3	↑	Sánchez-Morán et al.	2020	OR = 2.95	95%CI = 1.01-4.21, p = 0.001	408	17p13.1	Logistic regression, recessive model	Nuclear WRAP53 promotes neuronal survival and functional recovery after stroke	Spanish
XRCC1	rs25487 AG/AA	Discharge	𝚫NIHSS	<0	↓	He et al.	2016	OR = 0.57	95%CI = 0.35-0.92, p = 0.022	320	19q13.31	Logistic regression, dominant model	Polymorphism of the XRCC1 Gene Is Associated with Susceptibility and Short-Term Recovery of Ischemic Stroke	Chinese	TIA and IS cohort

## Sheet: Inflammation (S1)
Gene	Polymorphism	Timeframe	Outcome Metric	Risk	Magnitude of Effect	Sample size	Population
circ-STAT3	rs2293152 GG	3 month	mRS	↑	OR = 1.452	878	Chinese
COX2	rs20417 CC	10 day	𝚫NIHSS	↑	HR = 1.96	297	Chinese
	rs20417 C	3 month	GCS	↓	OR = 1.95	520	Australian
	rs5275 TC/CC	3 month	mRS	↓	OR = 1.61	520	Australian
CRP	rs11265260 GG	3 month	mRS	↑	OR = 4.70	690	Chinese
	rs3093059 TT	3 month	mRS	↑	OR = 3.67	690	Chinese
	rs1130864 T	3 month	mRS	↑	OR = 1.507	1680	Chinese
CYP2C8	rs17110453 CC	10 day	𝚫NIHSS	↑	OR = 1.60	396	Chinese
CYP4A11	rs9333025 GG	10 day	𝚫NIHSS	↑	OR = 3.01	396	Chinese
EPHX2	rs751141 GG	10 day	𝚫NIHSS	↑	OR = 2.75	396	Chinese
IL10	rs1800896 GG	1 month, 3 month	BI	↑	OR(1 month, 3 month) = 5.03, 5.84	133	Greek
IL1RN	VNTR minor allele (*2)	1 year	BI	↓	-	327	Polish
IL6	rs1800795 GG	3 month (mRS, BI), and 6 month (mRS, BI)		↓	Average OR = 0.16✢	79	North Indian
	rs1800795 GG	7 day, 3 month	RS	↑	-	214	Austrian
IL6R	rs8192284 C	3 month	mRS	↓	F = 6.91	743	Chinese
MPO	rs2333227 AG/AA	Median: 11 days	RS	↑	OR = 1.59	465	French
	rs2107545 CC	6 month	mRS, BI	↑	OR(mRS, BI) = 0.100, 0.104	349	Chinese
PTGIS	rs5629 CC	10 day	𝚫NIHSS	↑	HR = 1.93	297	Chinese
RETN	rs1862513 GG	1 year	mRS	↓	2.1% vs 17.1%, unfavorable vs favorable	83	Greek
TBXAS1	rs41708 TT	10 day	𝚫NIHSS	↑	OR = 2.12	297	Chinese
TLR4	299/399 haplotype	3 month	mRS	↑	OR = 14.16	113	American

## Sheet: Vascular Homeostasis (S2)
Gene	Polymorphism	Timeframe	Outcome Metric	Risk	Magnitude of Effect	Sample size	Population
ACE	Deletion (D)	Discharge	BI	↑	β = -0.232	61	Indonesian
eNOS	rs1799983 T	1 month	mRS	↑	OR = 8.49	301	Mediterranean
GPIIIa	rs5918 A1A2/A2A2	3 month	BI	↑	OR = 0.56	520	Australian
HDAC9	rs2074633 CC	3 month	mRS	↑	OR = 1.76	1011	Chinese
	rs28688791 CC	3 month	mRS	↑	OR = 1.70	1011	Chinese
OPN	rs11730582 CC	12 month	mRS	↑	OR = 2.18	259	Chinese
	rs11730582 CC	12 month	BI	↑	OR = 2.12	259	Chinese
PDE4D	rs2910829 TT	3 month	mRS	↑	OR = 1.47	1388	Chinese
⍺2AP	rs1057335 A	6-12 months	mRS	↓	OR = 6.18	165	Polish
TNFRSF11B	rs2073617 G	3 month	mRS	↑	OR = 1.35	1010	Chinese
	rs3134069 C	3 month	mRS	↑	OR = 1.53	1010	Chinese

## Sheet: Growth Factors (S3)
Gene	Polymorphism	Timeframe	Outcome Metric	Risk	Magnitude of Effect	Sample size	Population
ANGPT1	rs2507799 TC/TT	1 month	mRS	↑	OR = 2.22	567	Chinese
BDNF	val66met	Discharge	Cognition FIM✢	↑	OR = 5.95	34	American
	val66met	6 weeks	BI✢	↑	OR = 5.59	49	Italian
	val66met	1 year	mRS	↑	OR = 1.53	222	South Korean
	val66met	14 day	mRS	↑	OR = 1.87	286	South Korean
	val66met	3 month	mRS	↑	OR = 2.134	308	Chinese
	rs11030119 A	7 year	mRS	↓	OR = 0.66	410	Swedish
	rs7124442 TC	3 month	𝚫NIHSS	↓	OR = 0.39	500	Chinese
	val66met	Discharge	mRS	↑	OR = 1.73	829	American
IGF1	rs7136446 C	2 year	mRS	↓	OR = 1.46	600	Swedish
VEGFA	rs3025040 TC/TT	3 month	mRS	↑	OR = 1.99	308	Chinese
VEGFR2	rs1870377 AA	3 month	mRS	↓	OR = 0.54	1016	Chinese

## Sheet: Metabolism (S4)
Gene	Polymorphism	Timeframe	Outcome Metric	Risk	Magnitude of Effect	Sample size	Population
APOE	ε4	3 month	mRS	↑	19.6% vs 37.8%, favorable vs unfavorable	197	Mixed
		1 month	𝚫NIHSS	↑	Median 𝚫NIHSS of 5 vs 4 points
COMT	val158met	4 weeks, 6 months	BI✢	↑	F = 6.64	78	German
DIO3	rs945006 TT	1 year	mRS	↓	OR = 0.25	248	Lithuanian
MTHFR	rs868014	3 month	𝚫NIHSS	↑	-	500	Chinese
NOX4	rs11018628 TC/CC	Discharge	𝚫NIHSS	↓	OR = 0.57	308	Chinese
OATP1C1	rs10770704 CC	1 year	mRS	↑	OR = 2.00	248	Lithuanian

## Sheet: p53 (S5)
Gene	Polymorphism	Timeframe	Outcome Metric	Risk	Magnitude of Effect	Sample size	Population
MDM2	rs2279744 TT	3 month	mRS	↑	OR = 1.92	408	Spanish
MMP2	rs183112 G	3 month	mRS	↓	OR = 0.54	327	Portuguese
	rs243849 C	3 month	mRS	↓	OR = 0.59	328	Portuguese
	rs243865 C	3 month	mRS	↑	OR = 1.76	329	Portuguese
	rs17301608 C	3 month	mRS	↑	OR = 1.47	329	Portuguese
	rs2241145 G	3 month	mRS	↑	OR = 1.67	329	Portuguese
	rs1992116 G	3 month	mRS	↑	OR = 1.68	329	Portuguese
	rs857403 A	3 month	mRS	↓	OR = 0.62	330	Portuguese
	rs243866 G	3 month	mRS	↑	OR = 1.78	331	Portuguese
	rs1477017 A	3 month	mRS	↑	OR = 1.51	331	Portuguese
TP53	rs1042522 GG	3 month	mRS	↑	OR = 3.89	408	Spanish
TUG1	rs2240183 CC	3 month	mRS	↓	OR = 0.499	878	Chinese
WRAP53	rs2287499 CC	3 month	mRS	↑	OR = 2.95	408	Spanish
XRCC1	rs25487 AG/AA	Discharge	𝚫NIHSS	↓	OR = 0.57	320✢	Chinese

## Sheet: Mitochondria (S6)
Gene	Polymorphism	Timeframe	Outcome Metric	Risk	Magnitude of Effect	Sample size	Population
mtDNA haplotype	N9	14 day	𝚫NIHSS	↓	OR = 0.39	303	Chinese
mtDNA-CN	1-SD lower mtDNA-CN	1 month	mRS	↑	OR = 1.21	3498	Mixed
		3 month	mRS	↑	OR = 2.68	6021	European
UCP2	rs659366 AA	3 month	mRS	↓	OR = 0.05	80	Spanish

## Sheet: GWAS (S7)
Gene	Polymorphism	Timeframe	Outcome Metric	Risk	Magnitude of Effect	Sample size	Population
Copy number variation	CNV	3 month	mRS	↑	OR = 0.94	2498	European
LOC105372028	rs1842681 A	3 month	mRS	↑	OR = 1.40	6165	European
mLOY	1-SD increase PRS	3 month	mRS	↑	OR = 1.11	6165	European
PATJ	rs76221407 G	3 month	mRS	↑	β = 0.4	1791	European
PTCH1	rs2236406 TC/CC	3 month	mRS	↑	OR = 1.85	878	Chinese

## Sheet: 3-month mRS
Gene	Polymorphism	Timeframe	Outcome Metric	Favorable Cutoff	Risk	Publication	Year	Magnitude of Effect	Significance	Sample size	Locus	Statistical model	Title	Population	Note
UCP2	rs659366 AA	3 month	mRS	<3	↓	Cicuéndez et al.	2017	OR = 0.05	95%CI = 0.01-0.48, p = 0.01	80	11q13.4	Logistic regression, recessive model	The UCP2‑866G/A Polymorphism Could be Considered as a Genetic Marker of Diferent Functional Prognosis in Ischemic Stroke After Recanalization	Spanish
IL6	rs1800795 GG	3 month	mRS	<2	↓	Chakraborty et al.	2012	OR = 0.1	95%CI = 0.05-0.3	79	7p15.3	Chi-squared with Yates correction	Interleukin-6 Gene -174 G/C Promoter Polymorphism Predicts Severity and Outcome in Acute Ischemic Stroke Patients from North India	North Indian
TUG1	rs2240183 CC	3 month	mRS	<2	↓	Liu et al.	2021	OR = 0.499	95%CI = 0.285-0.871, p = 0.014	878	22q12.2	Logistic regression, recessive model	Association Between Genetic Variants in the lncRNA-p53 Regulatory Network and Ischemic Stroke Prognosis	Chinese
MMP2	rs183112 G	3 month	mRS	<2	↓	Manso et al.	2010	OR = 0.54	95%CI = 0.32-0.90, p = 0.0162	327	16q12.2	Logistic regression, additive model	Variants of the Matrix Metalloproteinase-2 but not the Matrix Metalloproteinase-9 genes significantly influence functional outcome after stroke	Portuguese
VEGFR2	rs1870377 AA	3 month	mRS	<3	↓	Li et al.	2021	OR = 0.54	95%CI = 0.36-0.79, p = 0.012	1016	4q12	Logistic regression, recessive model	Missense Variants in Hypoxia-Induced VEGFA/VEGFR2 Signaling Predict the Outcome of Large Artery Atherosclerotic Stroke	Han Chinese
MMP2	rs243849 C	3 month	mRS	<2	↓	Manso et al.	2010	OR = 0.59	95%CI = 0.36-0.96, p = 0.0314	328	16q12.2	Logistic regression, additive model	Variants of the Matrix Metalloproteinase-2 but not the Matrix Metalloproteinase-9 genes significantly influence functional outcome after stroke	Portuguese
MMP2	rs857403 A	3 month	mRS	<2	↓	Manso et al.	2010	OR = 0.62	95%CI = 0.40-0.97, p = 0.0349	330	16q12.2	Logistic regression, additive model	Variants of the Matrix Metalloproteinase-2 but not the Matrix Metalloproteinase-9 genes significantly influence functional outcome after stroke	Portuguese
Copy number variation	CNV	3 month	mRS	<3	↑	Pfeiffer et al.	2019	OR = 0.94	95%CI = 0.91-0.98, p = 0.0036	2498	-	Logistic regression	Genetic imbalance is associated with functional outcome after ischemic stroke	Mixed
mLOY	1-SD increase PRS	3 month	mRS	<3	↑	Johansson et al.	2021	OR = 1.11	95%CI = 1.03-1.19	6165	-	Logistic regression	Genetic Predisposition to Mosaic Chromosomal Loss Is Associated With Functional Outcome After Ischemic Stroke	European (GISCOME)
TNFRSF11B	rs2073617 G	3 month	mRS	<3	↑	Wang et al.	2020	OR = 1.35	95%CI = 1.06-1.73	1010	8q24.12	Logistic regression, additive model	TNFRSF11B polymorphisms predict poor outcome after large artery atherosclerosis stroke	Chinese
LOC105372028	rs1842681 A	3 month	mRS	<3	↑	Soderholm et al.	2019	OR = 1.40	p = 5.3e-9	6165	18q11.2	Logistic regression, additive model	Genome-wide association meta-analysis of functional outcome after ischemic stroke	Mixed
circ-STAT3	rs2293152 GG	3 month	mRS	<3	↑	Liu et al.	2021	OR = 1.452	95%CI = 1.165-4.362, p = 0.016	878	17q21.2	Logistic regression, recessive model	Inflammation-Related circRNA Polymorphism and Ischemic Stroke Prognosis	Chinese
MMP2	rs17301608 C	3 month	mRS	<2	↑	Manso et al.	2010	OR = 1.47	95%CI = 1.01-2.12, p = 0.0412	329	16q12.2	Logistic regression, additive model	Variants of the Matrix Metalloproteinase-2 but not the Matrix Metalloproteinase-9 genes significantly influence functional outcome after stroke	Portuguese
PDE4D	rs2910829 TT	3 month	mRS	<2	↑	Song et al.	2017	OR = 1.47	95%CI = 1.04-2.11	1388	5q11.2-q12.1	Logistic regression, recessive model	Phosphodiesterase 4D polymorphisms associate with the short-term outcome in ischemic stroke	Chinese
CRP	rs1130864 T	3 month	mRS	<3	↑	Guo et al.	2014	OR = 1.507	95%CI = 1.088-2.086	1680	1q23.2	Logistic regression, additive model	CRP gene polymorphism predicts post-stroke functional outcome in Han Chinese.	Han Chinese
MMP2	rs1477017 A	3 month	mRS	<2	↑	Manso et al.	2010	OR = 1.51	95%CI = 1.04-2.20, p = 0.0306	331	16q12.2	Logistic regression, additive model	Variants of the Matrix Metalloproteinase-2 but not the Matrix Metalloproteinase-9 genes significantly influence functional outcome after stroke	Portuguese
TNFRSF11B	rs3134069 C	3 month	mRS	<3	↑	Wang et al.	2020	OR = 1.53	95%CI = 1.10-2.12	1010	8q24.12	Logistic regression, additive model	TNFRSF11B polymorphisms predict poor outcome after large artery atherosclerosis stroke	Chinese
COX2	rs5275 TC/CC	3 month	mRS	-	↓	Maguire et al.	2011	OR = 1.61	p = 0.026	520	1q31.2	Logistic regression, dominant model	Impact of COX-2 rs5275 and rs20417 and GPIIIa rs5918 polymorphisms on 90-day ischemic stroke functional outcome: a novel finding	Australian
MMP2	rs2241145 G	3 month	mRS	<2	↑	Manso et al.	2010	OR = 1.67	95%CI = 1.17-2.40, p = 0.0044	329	16q12.2	Logistic regression, additive model	Variants of the Matrix Metalloproteinase-2 but not the Matrix Metalloproteinase-9 genes significantly influence functional outcome after stroke	Portuguese
MMP2	rs1992116 G	3 month	mRS	<2	↑	Manso et al.	2010	OR = 1.68	95%CI = 1.17-2.42, p = 0.0042	329	16q12.2	Logistic regression, additive model	Variants of the Matrix Metalloproteinase-2 but not the Matrix Metalloproteinase-9 genes significantly influence functional outcome after stroke	Portuguese
HDAC9	rs28688791 CC	3 month	mRS	<3	↑	Wang et al.	2019	OR = 1.70	95%CI = 1.08-2.67, p = 0.023	1011	7p21.1	Logistic regression, recessive model	HDAC9 Polymorphisms Predict Susceptibility, Severity, and Short-Term Outcome of Large Artery Atherosclerotic Stroke in Chinese Population	Han Chinese
HDAC9	rs2074633 CC	3 month	mRS	<3	↑	Wang et al.	2019	OR = 1.76	95%CI = 1.10-2.80, p = 0.019	1011	7p21.1	Logistic regression, recessive model	HDAC9 Polymorphisms Predict Susceptibility, Severity, and Short-Term Outcome of Large Artery Atherosclerotic Stroke in Chinese Population	Han Chinese
MMP2	rs243865 C	3 month	mRS	<2	↑	Manso et al.	2010	OR = 1.76	95%CI = 1.12-2.78, p = 0.0143	329	16q12.2	Logistic regression, additive model	Variants of the Matrix Metalloproteinase-2 but not the Matrix Metalloproteinase-9 genes significantly influence functional outcome after stroke	Portuguese
MMP2	rs243866 G	3 month	mRS	<2	↑	Manso et al.	2010	OR = 1.78	95%CI = 1.13-2.80, p = 0.0128	331	16q12.2	Logistic regression, additive model	Variants of the Matrix Metalloproteinase-2 but not the Matrix Metalloproteinase-9 genes significantly influence functional outcome after stroke	Portuguese
PTCH1	rs2236406 TC/CC	3 month	mRS	<3	↑	Zhu et al.	2021	OR = 1.85	95%CI = 1.04-3.26	878	9q22.32	Logistic regression, dominant model	GWAS-linked hot loci predict short-term functional outcome and recurrence of ischemic stroke in Chinese population	Chinese
MDM2	rs2279744 TT	3 month	mRS	<3	↑	Rodríguez et al.	2018	OR = 1.92	95%CI = 1.04-4.09, p = 0.008	408	12q15	Logistic regression, recessive model	A single nucleotide polymorphism in the MDM2 promoter attenuates the p53 tumor suppressor pathway and accelerates tumor formation in humans	Spanish
VEGFA	rs3025040 TC/TT	3 month	mRS	<2	↑	Zhao et al.	2017	OR = 1.99	95%CI = 1.18-3.37	308	6p21.1	Logistic regression, dominant model	A functional variant in the 3ˈ-UTR of VEGF predicts the 90-day outcome of ischemic stroke in Chinese patients	Han Chinese
TLR4	299/399 (haplotype)	3 month	mRS	<3	↑	Weinstein et al.	2014	OR = 14.16	95%CI = 1.75-114.81, p = 0.01	113	9q33.1	Logistic regression	Functional polymorphisms in toll-like receptor 4 are associated with worse outcome in acute ischemic stroke patients	Washington region
BDNF	val66met	3 month	mRS	<2	↑	Zhao et al.	2013	OR = 2.134	95%CI = 1.1278-3.866, p = 0.012	308	11p14.1	Logistic regression, dominant model	Brain-derived neurotrophic factor G196A polymorphism predicts 90-day outcome of ischemic stroke in Chinese: A novel finding	Chinese
mtDNA-CN	1-SD lower mtDNA-CN	3 month	mRS	<3	↑	Chong et al.	2022	OR = 2.68	95%CI = 1.05-6.86, p = 0.04	6021	-	Mendelian randomization	Mitochondrial DNA Copy Number as a Marker and Mediator of Stroke Prognosis: Observational and Mendelian Randomization Analyses	White, European (GISCOME)
WRAP53	rs2287499 CC	3 month	mRS	<3	↑	Sánchez-Morán et al.	2020	OR = 2.95	95%CI = 1.01-4.21, p = 0.001	408	17p13.1	Logistic regression, recessive model	Nuclear WRAP53 promotes neuronal survival and functional recovery after stroke	Spanish
CRP	rs3093059 TT	3 month	mRS	<3	↑	Ye et al.	2018	OR = 3.67	95%CI = 1.22-11.03	690	1q23.2	Logistic regression, recessive model	GWAS-Supported CRP Gene Polymorphisms and Functional Outcome of Large Artery Atherosclerotic Stroke in Han Chinese	Han Chinese
TP53	rs1042522 GG	3 month	mRS	<3	↑	Gomez-Sanchez et al.	2011	OR = 3.89	95%CI = 1.63--9.28, p < 0.0001	408	17p13.1	Logistic regression, recessive model	The human Tp53 Arg72Pro polymorphism explains different functional prognosis in stroke	Spanish
CRP	rs11265260 GG	3 month	mRS	<3	↑	Ye et al.	2018	OR = 4.70	95%CI = 1.63-13.56	690	1q23.2	Logistic regression, recessive model	GWAS-Supported CRP Gene Polymorphisms and Functional Outcome of Large Artery Atherosclerotic Stroke in Han Chinese	Han Chinese
